# Supplementary material for: Stimulus encoding by specific inactivation of cortical neurons
Source: Nat Commun. 2024 Apr 12;15:3192. doi: 10.1038/s41467-024-47515-x (PMC11015011; doi:10.1038/s41467-024-47515-x)
Supplement: Supplementary file 4 — Source Data [file 41467_2024_47515_MOESM4_ESM.xlsx]

## Sheet: Figure 2d-e
Figure 2d-e. Fraction of neurons
	mouse	sex	onsemble	offsemble	nonparticipant
	1	M	0.209564	0.327022	0.463415
	2	M	0.217332	0.28176	0.500907
	3	F	0.227444	0.389098	0.383459
	4	F	0.297571	0.307186	0.395243
	5	F	0.241237	0.258419	0.500344
	6	F	0.144544	0.160831	0.694625
	7	F	0.163295	0.173892	0.662813
	8	M	0.196644	0.172117	0.631239
	9	F	0.212719	0.326206	0.461075
	10	F	0.187109	0.241797	0.571094
	11	F	0.189884	0.271559	0.538557
	12	F	0.125209	0.185726	0.689065

## Sheet: Figure 3c
Figure 3c. Decay time constant
	mouse	sex	spontaneous	before stimulus	after stimulus
	1	F	5.79465	6.06949	3.12844
	2	F	7.15511	7.27651	2.7176
	3	F	5.48782	5.61458	2.06089
	4	F	5.47556	6.12424	2.26303
	5	F	5.1508	5.63668	2.50549
	6	F	4.9591	5.48847	2.47254
	7	F	6.32417	5.37375	2.31816

## Sheet: Figure 4e
Figure 4e. Overall fraction of active neurons during ensemble occurences
	mouse	sex	still	running
	1	M	0.20078	0.235039
	2	M	0.271901	0.260438
	3	F	0.234379	0.239527
	4	F	0.263729	0.272053
	5	F	0.145107	0.134942
	6	F	0.295167	0.30401
	7	F	0.289343	0.296533
	8	M	0.220282	0.251996
	9	F	0.250624	0.275883
	10	F	0.2245	0.233968
	11	F	0.215316	0.217398

## Sheet: Figure 4f
Figure 4f. EPI average
			onsemble		offsemble
	mouse	sex	still	running	still	running
	1	M	0.407321	0.404093	-0.399552	-0.607319
	2	M	0.386814	0.278382	-0.458794	-0.479275
	3	F	0.505159	0.51604	-0.634087	-0.75963
	4	F	0.511479	0.494087	-0.650893	-0.686158
	5	F	0.313779	0.308227	-0.383961	-0.410913
	6	F	0.39876	0.412205	-0.408167	-0.42305
	7	F	0.45997	0.479127	-0.49085	-0.547464
	8	M	0.293208	0.350449	-0.311186	-0.329432
	9	F	0.500342	0.5315	-0.510405	-0.582446
	10	F	0.451958	0.452613	-0.484731	-0.505258
	11	F	0.280889	0.278594	-0.303941	-0.337027

## Sheet: Figure 5b
Figure 5b. Maximum probability of activation
	mouse	sex	neuron	ensemble
	1	M	0.44503	0.799494
	2	M	0.535026	0.829836
	3	F	0.688364	1.00099
	4	F	0.715216	0.983215
	5	F	0.533853	0.899307
	6	F	0.638723	0.943715
	7	F	0.682561	0.63815
	8	M	0.62419	0.789951
	9	F	0.672531	0.944059
	10	F	0.587684	0.922544
	11	F	0.596564	0.970575
	12	F	0.592607	0.987187

## Sheet: Figure 5c
Figure 5c. Duration after onset
	mouse	sex	neuron	ensemble
	1	M	0.617693	1.46803
	2	M	0.726341	1.45977
	3	F	0.826316	1.54189
	4	F	0.918825	1.38375
	5	F	0.766368	1.57216
	6	F	0.778459	1.58178
	7	F	0.804617	1.65833
	8	M	0.813692	1.64435
	9	F	0.854981	1.72494
	10	F	0.776279	1.71343
	11	F	0.775772	1.89813
	12	F	0.744551	1.70592

## Sheet: Figure 5e
Figure 5e. Orientation selectivity (1–CirVar)
	mouse	sex	neuron	ensemble	onsemble	offsemble	ensemble†	nonparticipant and tuned
	1	M	0.359742	0.993184	0.217849	0.157663	0.621127	0.0618058
	2	M	0.390081	0.997013	0.170956	0.158776	0.551314	0.058267
	3	F	0.502073	0.993138	0.218978	0.232899	0.413127	0.0697678
	4	F	0.465592	0.972907	0.137803	0.215374	0.313087	0.178844
	5	F	0.430069	0.879109	0.133255	0.178057	0.287041	0.168055
	6	F	0.453117	0.993583	0.231031	0.185728	0.720518	0.122612
	7	F	0.469031	0.987142	0.274004	0.222543	0.726997	0.101965
	8	M	0.506211	1	0.253618	0.204209	0.789751	0.137066
	9	F	0.518132	1	0.349238	0.258938	0.825765	0.0847104
	10	F	0.460497	0.992264	0.274593	0.231694	0.745241	0.111065
	11	F	0.473179	0.994746	0.276211	0.229117	0.659439	0.0941842
	12	F	0.432967	0.980489	0.218638	0.174202	0.611945	0.0747439

## Sheet: Figure 5g
Figure 5g. Tuning width
	mouse	sex	neuron	ensemble	onsemble	offsemble	ensemble†	nonparticipant and tuned
	1	M	44.812	7.93451	53.0942	59.328	26.5508	74.8935
	2	M	43.312	9.03016	57.6358	58.7184	29.9547	77.7511
	3	F	34.5747	8.33866	53.8088	51.4208	38.9679	77.0016
	4	F	40.2403	7.09085	62.7417	54.7695	46.4318	58.0412
	5	F	42.8667	12.7252	62.7091	59.1947	48.1921	60.5574
	6	F	35.9365	8.50397	51.4868	55.624	23.1195	66.8892
	7	F	35.4362	12.4178	47.506	52.4972	22.7249	71.9214
	8	M	30.6746	3.62393	49.2996	56.8642	20.2777	65.9067
	9	F	30.1371	3.72257	38.8484	50.3262	19.8463	72.1052
	10	F	35.0608	7.38371	47.4149	51.6443	22.2436	67.3523
	11	F	35.5835	8.48277	47.447	51.6075	26.0947	70.957
	12	F	39.7509	12.3187	52.7748	56.8341	27.1466	75.1168

## Sheet: Figure 6b
Figure 6b. Accuracy
	mouse	sex	neuron	ensemble	onsemble	offsemble	nonparticipant and tuned
	1	M	0.483758	0.992537	0.68648	0.756849	0.126332
	2	M	0.509915	1	0.77686	0.897101	0.149818
	3	F	0.67337	1	0.851852	0.736559	0.0448718
	4	F	0.584259	0.981818	0.762821	0.906433	0.0701058
	5	F	0.604637	1	0.95625	1	0.0394737
	6	F	0.626387	1	0.917695	0.961538	0.0707547
	7	M	0.718491	1	0.972973	0.936992	0
	8	F	0.707745	1	0.99375	1	0.0549645
	9	F	0.623932	1	0.953947	1	0.0435323
	10	F	0.592939	1	0.975	0.9875	0.0910653
	11	F	0.601322	1	0.961538	0.927984	0.119792

## Sheet: Figure 7b
Figure 7b. Average fraction of neurons
			onsemble
			exclusive					shared
	mouse	sex	preferred	nonpreferred	unspecific	interstim	untuned	preferred	nonpreferred	unspecific	interstim	untuned
	1	M	0.0423912	0.00267628	0.00695659	0.00166262	0.0180609	0.0500941	0.0579176	0.0255848	0	0.00421944
	2	M	0.0330064	0.00751204	0.0132076	0.000493937	0.0195678	0.0417699	0.0511362	0.0427869	0	0.00785141
	3	F	0.0530661	0	0.0119289	0.00172306	0.0139775	0.0408376	0.0535214	0.052389	0	0
	4	F	0.0287576	0.00104784	0.0149117	0	0.0108648	0.0487713	0.0731922	0.119027	0	0.00099874
	5	F	0.0263556	0.011205	0.0342861	0	0.0103695	0.0166663	0.0338137	0.108541	0	0
	6	F	0.0352025	0.000488324	0.0148697	0.000770637	0.0315963	0.0216028	0.0263166	0.0109703	0	0.00272679
	7	F	0.0552768	0.0053431	0.0128625	0.000340197	0.0305534	0.0238541	0.0250116	0.00912128	0.000931845	0
	8	M	0.0656705	0.000712477	0.0163656	0.000712477	0.0473901	0.0237795	0.0248509	0.0134028	0	0.00375926
	9	F	0.0971174	0.000805755	0.0147616	0	0.0185056	0.033078	0.037126	0.0113249	0	0
	10	F	0.0553523	0.00169402	0.0124432	0.00113706	0.0278234	0.0314415	0.0353412	0.0168294	0	0.00504728
	11	F	0.0512949	0.00139621	0.0162165	0	0.0164894	0.0403913	0.04273	0.0197776	0	0.00158806
	12	F	0.0298599	0.00191652	0.0150106	0	0.021004	0.0216143	0.0243004	0.0115029	0	0
			offsemble
			exclusive					shared
	mouse	sex	preferred	nonpreferred	unspecific	interstim	untuned	preferred	nonpreferred	unspecific	interstim	untuned
	1	M	0	0.0456421	0.00415297	0.00647464	0.0245855	0.00244015	0.0969251	0.0052006	0.100644	0.0409566
	2	M	0.000485794	0.0414432	0.00374396	0.0129823	0.0228459	0.00447895	0.0936809	0.000868621	0.0870712	0.0141597
	3	F	0	0.0510358	0.00299306	0.00299306	0.0122783	0.00211466	0.0712404	0	0.230099	0.0163435
	4	F	0	0.0399483	0.00472093	0.00757548	0.0195743	0.00193789	0.0535559	0	0.170305	0.00956855
	5	F	0	0.0317301	0	0.0316231	0.0170632	0.00135864	0.00961744	0	0.160073	0.00695366
	6	F	0	0.0284775	0.00426585	0.0134734	0.0316964	0	0.0353859	0.000817615	0.0384722	0.00824174
	7	F	0	0.0500299	0.00465959	0.0100101	0.0309282	0.000668816	0.0503272	0	0.022334	0.00493425
	8	M	0	0.0417818	0.00467558	0.00720204	0.0312301	0	0.0649192	0.000836397	0.0137837	0.00768819
	9	F	0	0.0615554	0.0072054	0.00989513	0.0180551	0.00173514	0.166811	0.00111846	0.055437	0.00439366
	10	F	0	0.0422281	0.00485959	0.0122262	0.0365865	0	0.0905622	0.000736094	0.0383689	0.0162292
	11	F	0	0.0475565	0.0029071	0.0136645	0.0159112	0.000833003	0.0861448	0	0.10016	0.00438133
	12	F	0	0.0298842	0.00146659	0.0153096	0.0303512	0.00122402	0.0450447	0	0.0540435	0.00840234
			nonparticipant population
	mouse	sex	preferred	nonpreferred	unspecific	interstim	untuned
	1	M	0.0175752	0.133599	0.0456089	0.0703451	0.196286
	2	M	0.0179977	0.101067	0.0799965	0.0950076	0.206839
	3	F	0.0152522	0.129462	0.0890571	0.0621524	0.0875354
	4	F	0.00936214	0.0981925	0.09531	0.074936	0.117442
	5	F	0.00949185	0.0908744	0.114615	0.115347	0.170015
	6	F	0.0025243	0.0901598	0.0782027	0.0930366	0.430702
	7	F	0.0119734	0.151635	0.0706288	0.0907367	0.337839
	8	M	0.000881012	0.142602	0.0731342	0.0472611	0.367361
	9	F	0.0109094	0.171783	0.0524874	0.0603155	0.16558
	10	F	0.0100516	0.128487	0.0527749	0.0802418	0.299538
	11	F	0.0153233	0.147868	0.0848238	0.0855021	0.20504
	12	F	0.0113623	0.0918989	0.0638461	0.103544	0.418414

[truncated: 14 more sheets: Supp Figure 1c, Supp Figure 1d, Supp Figure 1e, Supp Figure 1f, Supp Figure 4b, Supp Figure 4d, Supp Figure 4f, Supp Figure 5a, Supp Figure 6a, Supp Figure 6b, Supp Figure 6c, Supp Figure 7c, Supp Figure 7d, Supp Figure 7e]
